# Supplementary material for: Genetic control of meristem arrest and life span in Arabidopsis by a FRUITFULL-APETALA2 pathway
Source: Nat Commun. 2018 Feb 8;9:565. doi: 10.1038/s41467-018-03067-5 (PMC5805735; doi:10.1038/s41467-018-03067-5)
Supplement: Supplementary file 4 — Supplementary Data 1 [file 41467_2018_3067_MOESM4_ESM.xlsx]

## Sheet: Sheet1
Supplementary Data 1. Primer and probe sequences
Information about the ChIP-Seq fragments and EMSA probes:
The fragments used for the EMSA analysis are the same as the ones tested by ChIP-qPCR.
CArG-boxes in the probe sequences are underlined in green (true CArG-boxes) or underlined in black (CArG-box like).
For loci with enrichment in the ChIP-Seq data (see Figure S8), fragments were selected directly below the top of the peak.
For loci without enrichment in the ChIP-Seq data (see Figure S8), 1000 bp upstream of the TSS was searched for the presence of CArG-boxes and the fragments that appeared most likely to be bound by MADS-box proteins were selected.
For MIR172C, the fragment reported to be bound by FUL in carpels (Ripoll et al. 2015) was also taken along (MIR172C-I)
	Fragment	Primers	Sequence	Product size	fragment sequence
	AP2-I	PZN588	ATTTGGGTGTGGTTTCGATATATAGTAC	104	ATTTGGGTGTGGTTTCGATATATAGTACCAAAAAAGGTTAAAAAGTAAAACTTAATTAAAAGAAATAAATTGTGTTTGTGTGTGTCGTCGGTGTCGAAGGATGT
		PZN589	ACATCCTTCGACACCGACGACA
	AP2-II	PZN590	TGGACCCCATAGTTTGTCCGTAC	121	TGGACCCCATAGTTTGTCCGTACTAAAGGATTGATCTTTTCTGGTAACATTTTCCTTTTTCTCTCATAATTCCTTTTTCCTTTTTTCGATACCTCTTCCTCTCTCTAATAACAAATCAACG
		PZN591	CGTTGATTTGTTATTAGAGAGAGGAAG
	SNZ	PDS3021	CAATAATGGAGTGAAATGGAACGTGT	95	CAATAATGGAGTGAAATGGAACGTGTTGGGGACCTAAGCGTCGGTCCAATAAAGCCAACTACCACTTTTGTATGTGGAGGGGAGAGAGAGGTAGA
		PDS3022	TCTACCTCTCTCTCCCCTCCACATAC
	TOE1-I	PZN594	TTCAGACCCAATTTTAGAGGATGATC	133	TTCAGACCCAATTTTAGAGGATGATCATTATTTATAATAAAGTTGTTTTTCTCTCTCTGTAACTATAAATGTGTATAATAACTTTATAATAAAATTTTAACATATTGTTGTTGGTCCTTTTTTGGCAGTGGTA
		PZN595	TACCACTGCCAAAAAAGGACCAAC
	TOE1-II	PDS3023	CCATCATGGTAAGTGGTAACCAAGTC	118	GAGACCCATTATTGGGAGTAACCAAATTTGGAATAATTTACGTTTTCCAGATTTATAAGTGTTTATATATTTATGTATCTTTTAAGGTTGAAGACTTGGTTACCACTTACCATGATGG
		PDS3024	GAGACCCATTATTGGGAGTAACCAAA
	TOE3	PZN596	TGACGATGCTTTGATGCTCTCTG	137	TGACGATGCTTTGATGCTCTCTGTTTCTTTCCCTAAGTAGTAATTACAAAAACTCCCTCTCCCTCTTTCTCTCTACGCATATATCGACTCCCATAATGGCAATCTTAGCCCCACATTTCCCATAATGGCAATCTTAG
		PZN597	CTAAGATTGCCATTATGGGAAATGTGG
	MIR172A	PZN598	AGAGAGTTGGGACAAATGGAGTT	127	AGAGAGTTGGGACAAATGGAGTTAGGAGCTGCCATCTTGGAGTCCACCTCGTGAAGGAATATCTCACTTTCCCACTTCACATGTGTAAACTTCTTCTTATTTGCGCAACTATTATTGGATCTATGCC
		PZN599	GGCATAGATCCAATAATAGTTGCG
	MIR172B	PZN600	GTTGTGTGTGAGACTTTGGATCG	124	GTTGTGTGTGAGACTTTGGATCGACAGATCGAAAAATTAACTAACCGGTCAGTATTGAATATCAACTATTATATGCTCCATGCATTCGCTTATAGTTTCACACAATTTGTTTTCTTCACGGTCT
		PZN601	AGACCGTGAAGAAAACAAATTGTGTG
	MIR172C-I	PZN602	TCCCTCCATCCCTTTCTTCAC	120	TCCCTCCATCCCTTTCTTCACATACTTTATGTAACTTCTTTTTAAAAACCAATTATTTGTATTCTAATTGATTGAATCAAATAGTTTCTATAAGACTATAAATAAACATAATTCGAATTC
		PZN603	GAATTCGAATTATGTTTATTTATAGTC
	MIR172C-II	PZN604	TCTAATAGAGGCCAATTTTGTCATCC	138	TCTAATAGAGGCCAATTTTGTCATCCATATTCAATTCAAACCATATCATTTGCCATAACCGTACCCATATATAGATATTTGTTAGTCTACAAAAGACTGTATAAATCGTTTTATCTTGTGTTCAAGCCATCAACTATGAT
		PZN605	ATCATAGTTGATGGCTTGAACACAAG
	MIR172D	PZN606	GACACAAATTAAAGTTGGTGACTATTGC	133	GACACAAATTAAAGTTGGTGACTATTGCATAATTTGTCGTCTAACGGATAGCCAAGAGAGTAGTCTTTTCTTTCTTCATCAAATATGGGATATATACAAATTAAAGCTCTCGAATATATAATTCTGTTAAGTG
		PZN607	CACTTAACAGAATTATATATTCGAGAGCT
	MIR172E	PZN608	ACCGTGATTTGCTGCATTCGT	99	ACCGTGATTTGCTGCATTCGTTTTCTTTTTTCTTGATGCTTTTAATTGGGTACATGTGACCCTAATTTTCTAAATCTTCTGATCTTAACTGATTCCCTG
		PZN609	CAGGGAATCAGTTAAGATCAGAAG
	WUS	PZN707	GGATCGAATCAGAGGATATCTGGTG	118	GGATCGAATCAGAGGATATCTGGTGGAGAAGGATTGAAAGGGACAGAGAAGTTAGAAATAAACATGAAAATGGAAAGGGACAAAGGAGGGAATTAGAAAGGTGAGGGCATCATCGGTA
		PZN708	TACCGATGATGCCCTCACCT
	REF1	PDS9817	TCTCCGACCTTTCTTCACACCCATTCC	142	TCTCCGACCTTTCTTCACACCCATTCCTCTCTTTCCTCCTATCAGTCTACCAATCCGGTTTACTCCATGAAACATGAGCTCTCTTCAAACCAAATTCCATACTCTGCCTCTTTAGGAGTCTATCAAGTAAGCAAGTTCTCAG
		PDS9949	CTGAGAACTTGCTTACTTGATAGACTC
	REF2	PDS9950	GGACTAGATTTGAGGAAAGGAAGGA	116	ACGGCAAGAGGCTCAGAGGTTGCTATAGCATTGCTTCCATCAGTATCATATATATCTCTAACACCTCGACTATCGCAAATATACACAATCACTCCTTTATCTAACCTGTGGATAGC
		PDS9819	GCTATCCACAGGTTAGATAAAGGAG
	Primers for expression analysis
	QSNZ FOR	PDS7990	TCACATCCATCTCTTCCAAAACAG
	QSNZ REV	PDS7991	CCTTCCATCTTTCTTATCTCATTGC
	QTOE1 FOR	PDS7992	GGTAGAGAAGCAGTCACGAAC
	QTOE1 REV	PDS7993	CGATAAAGAGATTCCCAAGTTGAGG
	QAP2 FOR	PDS7994	AAGTGTGGTCGTTGGGAAGC
	QAP2 REV	PDS7995	GTCTTTGCCGTTACATTTGATTGC
	QTOE3FOR	PDS7996	CAGCAATCGGACGGTGGAG
	QTOE3REV	PDS7997	TGCGAGGAATGCGGTAAGG
	QUBC FOR	PDS7341	ATGCTTGGAGTCCTGCTTGG
	QUBC REV	PDS7342	TGCCATTGAATTGAACCCTCTC
	MIR172A-D Rev	PDS9344	GCAGCATCATCAAGATTCTCA
	MIR172E Rev	PDS9345	GCAGCATCATCAAGATTCCCA
	MIR172 B/E For	PDS9346	GCAGCACCATTAAGATTCACA
	MIR172D For	PDS9347	AACATCTTCAAGATTCAGAAATCAG
	MIR172A For	PDS9348	TGTGGCATCATCAAGATTCAC
	MIR172C For	PDS9349	GTTGGAGCATCATCAAGATTCAC
	Primers for cloning promoter fragments (Luc)
	AP2-I promoter F	oVB112	GCGCCGTCTCGCTCGGGAGCTTATAAATTAATTTATTTTGTCTGAAACATC
	AP2-I promoter R	oVB113	GCGCCGTCTCGCTCAGGGACTCAATTTAAAAAAGAAAAGCAAGAG
	AP2-II promoter F	oVB110	GCGCCGTCTCGCTCGGGAGCTATAAAGATTAAAAAAATATTATGGTGATG
	AP2-II promoter R	oVB111	GCGCCGTCTCGCTCAGGGACTTTTTGTTTTTGTTTGTTCTAATTTGAA
	AP2-III promoter F	oVB114	GCGCCGTCTCGCTCGGGAGAAGAGGATCCTACTTAACGATATT
	AP2-III promoter R	oVB115	GCGCCGTCTCGCTCAGGGAATGAATTATATGAAACATTGAGAGTATAT
	Primers for cloning AP2 CDS
	AP2 CDS For	oVB001	GTCGACATGTGGGATCTAAACGACGCA
	AP2 CDS Rev	oVB002	GGATCCTCAAGAAGGTCTCATGAGAGG
	AP2-170 CDS For	oVB001	GTCGACATGTGGGATCTAAACGACGCA
	AP2-170 CDS Rev	oVB002	GGATCCTCAAGAAGGTCTCATGAGAGG
	Primers for RT-PCR
	AP2 RT-PCR F	oVB003	TGTGGGAAACAAGTTTACTTA
	AP2 RT-PCR R	oVB004	TGCCGTTACATTTGATTGCAG
	ACT RT-PCR F	oIMF012	CACTCCTGCCATGTATGTCGCTAT
	ACT RT-PCR R	oIMF013	GCCAAAGCAGTGATCTCTTTGCTC
